# Supplementary material for: Acetylcholine-Binding Protein Affinity Profiling of Neurotoxins in Snake Venoms with Parallel Toxin Identification
Source: Int J Mol Sci. 2023 Nov 26;24(23):16769. doi: 10.3390/ijms242316769 (PMC10706727; doi:10.3390/ijms242316769)
Supplement: Supplementary file 1 [file ijms-24-16769-s001.zip]

Archive with 16 entries (14 files):
- All merged files.xlsx
- mascot_export_all_384_wells.xlsx
- Prism data/
- Prism data/Prism S1 - Naja mossambica proteomics.pzfx
- Prism data/Prism S2 - Dendroaspis polylepis proteomics.pzfx
- Prism data/Prism S3 - Ophiopagus hannah proteomics.pzfx
- Prism data/Prism S4 - Naja kaouthia proteomics.pzfx
- Prism data/Prism S5 - Naja haje proteomics.pzfx
- Prism data/Prism S6 - Bungarus multicinctus proteomics.pzfx
- Prism data/Prism S7 - Naja mossambica transcriptomics.pzfx
- Scripts/
- Scripts/Script S1- Script 1_export.R
- Scripts/Script S2 - Script 2_merge_export_csv.R
- Scripts/Script S3 - Script 3_test_Protein Chromatogram plotting and Integration.R
- Scripts/Script S4 - Script 4_testcombine Y values protein chroms.R
- Supplementary materials documents and figures.pdf
