# Supplementary material for: Acetylcholine-Binding Protein Affinity Profiling of Neurotoxins in Snake Venoms with Parallel Toxin Identification
Source: Int J Mol Sci. 2023 Nov 26;24(23):16769. doi: 10.3390/ijms242316769 (PMC10706727; doi:10.3390/ijms242316769)
Supplement: Supplementary file 1 [file ijms-24-16769-s001.zip › Scripts/Script S3 - Script 3_test_Protein Chromatogram plotting and Integration.R]

#################### load libraries #################################################
### load some libraries
library(tidyverse)
library(openxlsx)
library(ggrepel)
library(patchwork)
library(pracma)

source("C:/Program Files/R/R-4.2.0/R Scripts/Script 3 Protein chromatogram plotting and Integration/functions_for_script 3.R")
##################### define some stoff ################################################
### define some stuff here

# what file to read
input_file <- "C:/Users/Giulia/Desktop/Datafiles/Crotalusatroxglyco.xlsx"

# what is the retention time between the fractions (in minutes).
rt_fraction <- 0.2

# set the lower limit to filter on protein score, to get everything set to 0
min_prot_score <- 0
# set the upper limit to filter on protein score, to get everything set to Inf or ridiculous high number
max_prot_score <- Inf

# set the filename of the chromatogram
plot_output <- "C:/Users/Giulia/Desktop/Datafiles/processed data/CrotalusAtrox/TIC_CrotalusAtrox_Uni.png"
tic_output <- "C:/Users/Giulia/Desktop/Datafiles/processed data/CrotalusAtrox/TIC_CrotalusAtrox_Uni.csv"
plot_output_folder <- file.path("C:/Users/Giulia/Desktop/Datafiles/processed data", "CrotalusAtrox")
# do you want facetting or overlay. set to TRUE for facetting
facetting <- TRUE

# location and fiename of th Excel file.
# in windows C:/htvenomics/Naja pallida halfplate/Najapallidahalf_najapalUni.xlsx
output_excel <- file.path("C:/Users/Giulia/Desktop/Datafiles/processed data", "CrotalusAtrox", "peak_detection_CrotalusAtrox_Uni.xlsx")

# which chromatogram do you want to be plotted, options: "tic" or "eic"
chrom <- "tic"
# set the start and the end of retention time axis. NA means the minimum or maximum
rt_start <- 0
rt_end <- 50

### peak integration part
# The integration part uses the settings above to create EIC's 

# select a protein to do peak integration on the EIC.
select_protein <- "Bothrops"

# for smoothing, number should be odd (no smoothing set to NULL)
fl <- 35

# for peak detection, 
# nups = minimum number of increasing steps before a peak is reached
# ndowns = minimum number of decreasing steps after the peak
nups <- 8
ndowns <- nups

# set minimum peak height
minpeakheight <- 10

#################### Read the data #################################################
### read the data and cleanup a bit
# read the file here
my_data <- read.xlsx(xlsxFile = input_file)

# need to fill some information
my_data <- my_data %>%
  mutate(across(where(is.character), ~ if_else(.x == "", NA_character_, .x))) %>% 
  fill(well, species, link) %>% 
  ungroup()

# prepare some stuff for serpentine sort
serpentine <- data.frame(well_row = rep(c(LETTERS[1:16], LETTERS[16:1]), 12),
                         well_col = rep(1:24, each = 16),
                         well_idx = 1:384) %>% 
  mutate(well = paste(well_row, well_col, sep = ""),
         rt = well_idx * rt_fraction - rt_fraction)

# combine well data with retention time data
my_data <- my_data %>% 
  full_join(y = serpentine,
            by = "well") %>% 
  relocate(rt, .after = well) %>% 
  # complete the chromatograms
  complete(prot_acc, nesting(well, rt)) %>% 
  mutate(prot_score = if_else(is.na(prot_score),
                              0,
                              prot_score)) %>% 
  # the code above also generates NA for the prot_acc, remove them here
  filter(!is.na(prot_acc))

# structure the data for plotting later
plot_data <- my_data %>% 
  # sum the intensities per fraction
  group_by(rt) %>% 
  mutate(int = sum(prot_score)) %>% 
  # show only a label of the protein at the maximum of the protein score
  group_by(prot_acc) %>% 
  mutate(label = if_else(prot_score == max(prot_score),
                         prot_acc,
                         NA_character_)) %>% 
  ungroup()


############################ plot the desired chromatogram ##################################
## create chromatograms
# make it
p <- plot_chrom(chrom = chrom,
                data = plot_data,
                select_protein = select_protein,
                min_score = min_prot_score,
                max_score = max_prot_score,
                rt_start = rt_start,
                rt_end = rt_end) 
# show it
p
# save it
ggsave(filename = plot_output,
       plot = p)

# export the raw data of the tic
# create data.frame for export
export_tic <- plot_data %>% 
  select(well, rt, int, label) %>% 
  arrange(rt) %>% 
  distinct(well, rt, label, .keep_all = TRUE)

# do the actual export
write_csv(x = export_tic,
          file = tic_output,
          na = "")

################################## start integration part here ##################################
# use data frame plot_data:
# rt is retention time
# prot_score is "intensity"

# select a protein
chrom_data <- plot_data %>%
  ungroup() %>%
  dplyr::filter(prot_acc == select_protein) %>%
  select(rt, prot_score)

# peak detection
detected_peaks <- peak_detection(data = chrom_data,   # for one protein I need to remove the first data point: chrom_data[-1, ]
                                 fl = fl, 
                                 nups = nups,
                                 ndowns = ndowns, 
                                 minpeakheight = minpeakheight,
                                 forder = 2)


# show original chromatogram
p1 <- show_chromatogram(detected_peaks$chroms,
                        title = select_protein,
                        rt_start = rt_start,
                        rt_end = rt_end)

# show smoothed chromatogram and detected peaks
p2 <- show_peaks(data_chrom = detected_peaks$chroms, 
                 data_peaks = detected_peaks$peaks_found,
                 rt_start = rt_start,
                 rt_end = rt_end)

p1 / p2

# show peak table
detected_peaks$peaks_found

###### automatic peak integration ######################
# try to do automatic peak integration for all proteins at once
# problem: parameters differ per protein / intensity

proteins <- my_data %>% 
  group_by(prot_acc) %>% 
  summarise(min_prot_score = min(prot_score, na.rm = TRUE),
            max_prot_score = max(prot_score, na.rm = TRUE),
            .groups = "drop") %>% 
  # set some default settings
  mutate(fl = if_else(max_prot_score > 200, 51, 51),
         nups = if_else(max_prot_score > 500, 8, 6),
         minpeakheight = 0.1 * max_prot_score,
         ndowns = nups,
         chrom_data = map(.x = prot_acc,
                          .f = ~ my_data %>% 
                            dplyr::filter(prot_acc == .x) %>% 
                            select(rt, prot_score)),
         data_points = map_dbl(.x = chrom_data,
                               .f = ~ nrow(.x)))

# do the actual peak detection on all proteins
proteins  <- proteins %>%
  # filter(data_points > 1) %>% 
  mutate(
    # peak detection
    peaks_detected = pmap(.l = list(chrom_data = chrom_data,
                                    fl = fl,
                                    nups = nups,
                                    ndowns = ndowns,
                                    minpeakheight = minpeakheight,
                                    forder = 2),
                          .f = ~ peak_detection(data = ..1,
                                                fl = ..2,
                                                nups = ..3,
                                                ndowns = ..4,
                                                minpeakheight = ..5,
                                                forder = ..6)),
    # get the chromatograms
    chromatogram = map(.x = peaks_detected,
                       .f = ~ .x$chrom),
    # get the detected peaks
    peaks = map(.x = peaks_detected,
                .f = ~ .x$peaks_found),
    graph_peaks = pmap(.l = list(data_chrom = chromatogram,
                                 data_peaks = peaks),
                       .f = ~ show_peaks(data_chrom = ..1,
                                         data_peaks = ..2,
                                         rt_start = rt_start,
                                         rt_end = rt_end)),
    graph_chrom = pmap(.l = list(data_chrom = chromatogram,
                                 prot_acc = prot_acc),
                      .f = ~ show_chromatogram(data_chrom = ..1,
                                               title = ..2,
                                               rt_start = rt_start,
                                               rt_end = rt_end)),
    graph_all = map2(.x = graph_chrom,
                     .y = graph_peaks,
                     .f = ~ .x / .y))


# write everything to an Excel file
proteins %>% 
  select(prot_acc, peaks) %>% 
  unnest(cols = c(prot_acc, peaks)) %>% 
  write.xlsx(x = .,
             file = output_excel)

# export all chromatograms as png's
proteins %>% 
  mutate(graph_all = walk2(.x = graph_all,
                           .y = prot_acc,
                           .f = ~ ggsave(filename = file.path(plot_output_folder, paste0(.y, ".png")),
                                         plot = .x,
                                         width = 10,
                                         height = 7))) %>% 
  invisible()

# export all chromatograms as xy data
proteins %>% 
  mutate(chromatogram = walk2(.x = chromatogram,
                              .y = prot_acc,
                              .f = ~ write_csv(x = .x,
                                               file = file.path(plot_output_folder, paste0(.y, ".csv"))))) %>% 
  invisible()
