# Supplementary material for: Acetylcholine-Binding Protein Affinity Profiling of Neurotoxins in Snake Venoms with Parallel Toxin Identification
Source: Int J Mol Sci. 2023 Nov 26;24(23):16769. doi: 10.3390/ijms242316769 (PMC10706727; doi:10.3390/ijms242316769)
Supplement: Supplementary file 1 [file ijms-24-16769-s001.zip › Scripts/Script S4 - Script 4_testcombine Y values protein chroms.R]

library(tidyverse)

################## define stuff here #########################################
# work dir
work_dir <- "C:/Users/Giulia/Desktop/Datafiles/processed data/CrotalusAtrox"
# folder where the CSV files are
data_dir <- file.path(work_dir)
# folder where to export the merged files
export_dir <- file.path(work_dir, "CrotAt", "Toxins_Yvalues")

# define the file names for export
# for y
file_name_y <- "all_merged_y_CrotAt.csv"
# for ys
file_name_ys <- "all_merged_ys_CrotAt.csv"
 
# How many fields you want in the column name? !! start counting from the right!!
# Must be at least 2 or more, because column names need to be unique!
num_fields <- 2
###############################################################################
# function to create new column names
# string: string where to get the information from, assumes '_' separated, last part is toxin abbreviation
# num_fields: how many fields you want to use to create a new name. New name is constructed in reverse order,
#             meaning the new name starts with toxin abbreviation
create_col_name <- function(string, num_fields) {
  if(!is.numeric(num_fields)) {
    stop("'num_fields', needs to be a number!")
  }
  
  txt_split <- strsplit(x = string,
                        split = "_")[[1]]
  # make new name
  new_string <- paste(rev(txt_split)[1:num_fields],  collapse = "_")
  
  return(new_string)
}

# function to tidy the data 
# my_data: data.frame containing columns file_name, x, y, ys
# select_col: which column you want to keep y or ys
tidy_data <- function(my_data, select_col, num_fields) {
  select_col <- enquo(select_col)
  
  my_data_tidy <- my_data %>% 
    # select columns I want to use
    select(file_name, x, !!select_col) %>% 
    mutate(
      # get a nice file_name
      file_name = str_replace(string = basename(file_name),
                              pattern = "(.*)(\\.[cC][sS][vV]$)",
                              replacement = "\\1"),
      # get the toxin name
      toxin = str_extract(string = file_name,
                          pattern = "[0-9a-zA-Z]*$"),
      # create new column name (not the nicest way of doing this)
      col_name = map(.x = file_name,
                     .f = ~create_col_name(.x, num_fields))) %>%
    # sort by toxin
    arrange(toxin) %>% 
    # make wide should do the trick
    pivot_wider(id_cols = x,
                names_from = col_name,
                values_from = !!select_col)
  
  return(my_data_tidy)
}

########## get all file names #########################
# get the filenames
csv_files <- list.files(path = data_dir,
                        pattern = ".*[cC][sS][vV]$",
                        full.names = TRUE)

########### read all the data ##########################
all_data <- read_csv(file = csv_files,
                     col_names = TRUE,
                     id = "file_name")


########## tidy the data ##############################
### ysmooth data ###
all_data_ys <- tidy_data(my_data = all_data,
                         select_col = ys,
                         num_fields = num_fields)

# write data to file
write_csv(x = all_data_ys,
          file = file.path(export_dir, file_name_ys))


### y data ###
all_data_y <- tidy_data(my_data = all_data,
                        select_col = y,
                        num_fields = num_fields)

# write data to file
write_csv(x = all_data_y,
          file = file.path(export_dir, file_name_y))
